# Supplementary material for: Geographic distribution of Gryllotalpa stepposa in south-eastern Europe, with first records for Romania, Hungary and Serbia (Insecta, Orthoptera, Gryllotalpidae)
Source: Zookeys. 2016 Jul 14;(605):73–82. doi: 10.3897/zookeys.605.8804 (PMC4978071; doi:10.3897/zookeys.605.8804)
Supplement: Supplementary material 1 — Occurence records of the studied Gryllotalpa species [file zookeys-605-073-s001.xlsx]

## Sheet: Sheet1
Occurrence dataset of the Gryllotalpa species included in this study
Species	Specimens	Country	Locality	Latitude	Longitude	Altitude	Data	Legit.	Det.	Collection	Literature cited	Observations
Gryllotalpa stepposa	1 ♂ 1 ♀	Romania	Mărculești	44.5666°N	27.5167°E	20	1954.07.10	A. Cohen	I. Ș. Iorgu, E. I. Iorgu	MGAB	−	−
Gryllotalpa stepposa	1 ♂	Romania	Videle	44.2748°N	25.5332°E	100	1964.06.18	Ș. Negru	I. Ș. Iorgu, E. I. Iorgu	MGAB	−	−
Gryllotalpa stepposa	2 ♂ 2 ♀	Romania	Crișan	45.1733°N	29.3884°E	4	1967.09.19	Ș. Negru	I. Ș. Iorgu, E. I. Iorgu	MGAB	−	−
Gryllotalpa stepposa	1 ♂	Romania	Hagieni	43.7855°N	28.4795°E	50	1978.09.28	?	I. Ș. Iorgu, E. I. Iorgu	MGAB	−	−
Gryllotalpa stepposa	3 ♂	Romania	Mila 26	45.1738°N	29.0708°E	4	1992.05.19-20	?	I. Ș. Iorgu, E. I. Iorgu	MGAB	−	−
Gryllotalpa stepposa	1 ♂	Romania	Celic Dere	45.1273°N	28.5826°E	110	2005.05.24	D. Ruști	I. Ș. Iorgu, E. I. Iorgu	MGAB	−	−
Gryllotalpa stepposa	1 ♂	Romania	Sfântu Gheorghe	44.8948°N	29.6011°E	1	2009.06.27	I. Iorgu	I. Ș. Iorgu, E. I. Iorgu	MGAB	−	−
Gryllotalpa stepposa	1 ♂	Romania	Tufești	44.9807°N	27.7987°E	20	2015.04.11	C. Adam	I. Ș. Iorgu, E. I. Iorgu	MGAB	−	−
Gryllotalpa stepposa	2 ♂ 1 ♀	Romania	Mehedința, Podenii Noi	45.0907°N	26.2027°E	200	2015.05.30	G. Stan	I. Ș. Iorgu, E. I. Iorgu	MGAB	−	−
Gryllotalpa stepposa	1 ♂ 3 ♀	Romania	Ivrinezu Mare	44.2262°N	28.0645°E	15	2015.05.18	V. D. Gavril, I. Ș. Iorgu	I. Ș. Iorgu, E. I. Iorgu	MGAB	−	−
Gryllotalpa stepposa	4 ♂ 5 ♀	Romania	Comarna, Stânca	47.0697°N	27.804°E	50	2015.05.26	C. O. Manci	I. Ș. Iorgu, E. I. Iorgu	MGAB	−	−
Gryllotalpa stepposa	1 ♂	Romania	Periprava	45.4001°N	29.5403°E	2	2015.07.07	E. I. Iorgu, I. Ș. Iorgu	I. Ș. Iorgu, E. I. Iorgu	MGAB	−	−
Gryllotalpa stepposa	1 ♀	Romania	Letea	45.2762°N	29.5249°E	2	2015.07.09	I. Ș. Iorgu, E. I. Iorgu	I. Ș. Iorgu, E. I. Iorgu	MGAB	−	−
Gryllotalpa stepposa	1 ♀	Romania	Ivrinezu Mare	44.2262°N	28.0645°E	15	2015.07.13	V. D. Gavril	I. Ș. Iorgu, E. I. Iorgu	MGAB	−	−
Gryllotalpa stepposa	1 ♀ 1 nymph	Romania	Ivrinezu Mare	44.2262°N	28.0645°E	15	2015.07.18	V. D. Gavril	I. Ș. Iorgu, E. I. Iorgu	MGAB	−	−
Gryllotalpa stepposa	2 ♂ 3 ♀	Romania	Mineri	45.1682°N	28.7332°E	7	2015.07.22	I. Ș. Iorgu	I. Ș. Iorgu, E. I. Iorgu	MGAB	−	−
Gryllotalpa stepposa	1 ♀	Romania	Ivrinezu Mare	44.2262°N	28.0645°E	15	2015.08.12	V. D. Gavril	I. Ș. Iorgu, E. I. Iorgu	MGAB	−	−
Gryllotalpa stepposa	1 ♂	Romania	Vadu	44.4452°N	28.7429°E	1	2015.09.12	I. Ș. Iorgu	I. Ș. Iorgu, E. I. Iorgu	MGAB	−	−
Gryllotalpa stepposa	2 ♀	Romania	Letea	45.2821°N	29.5216°E	2	2015.10.09	V. D. Gavril	I. Ș. Iorgu, E. I. Iorgu	MGAB	−	−
Gryllotalpa stepposa	1 ♂	Romania	Lunca	44.724°N	28.7777°E	3	2015.10.20	E. I. Iorgu	I. Ș. Iorgu, E. I. Iorgu	MGAB	−	−
Gryllotalpa stepposa	1 ♀	Romania	Ivrinezu Mare	44.2262°N	28.0645°E	15	2016.02.25	V. D. Gavril	I. Ș. Iorgu, E. I. Iorgu	MGAB	−	−
Gryllotalpa stepposa	1 ♀	Romania	Brăila	45.2794°N	27.9406°E	15	1995.08.10-22	N. Găldean	I. Ș. Iorgu, E. I. Iorgu	MGAB	−	−
Gryllotalpa stepposa	1 ♂	Romania	C. A. Rosetti, Păd. Letea, Delta Dunării	45.3065°N	29.5632°E	5	1980.05.27	A. Popescu-Gorj	I. Ș. Iorgu, E. I. Iorgu	MGAB	−	−
Gryllotalpa stepposa	1 ♀	Romania	C. A. Rosetti, Păd. Letea, Delta Dunării	45.3065°N	29.5632°E	5	1979.06.06	A. Popescu-Gorj	I. Ș. Iorgu, E. I. Iorgu	MGAB	−	−
Gryllotalpa stepposa	1 ♀	Romania	Sarichioi	44.9427°N	28.8581°E	1	2009.07.16-17	E. I. Iorgu	I. Ș. Iorgu, E. I. Iorgu	MGAB	−	−
Gryllotalpa stepposa	3 ♀	Romania	Letea sat	45.2827°N	29.5227°E	2	2012.05.04	I. Ș. Iorgu	I. Ș. Iorgu, E. I. Iorgu	MGAB	−	−
Gryllotalpa stepposa	1 ♀	Romania	Constanța, faleză	44.1716°N	28.6645°E	10	1977.07.13	I. Negoescu	I. Ș. Iorgu, E. I. Iorgu	MGAB	−	−
Gryllotalpa stepposa	1 ♀	Romania	București, Șoseaua Odăii	44.5263°N	26.0389°E	100	2011.06.02	A. Medve	I. Ș. Iorgu, E. I. Iorgu	MGAB	−	−
Gryllotalpa stepposa	1 ♀	Romania	Celic Dere	45.127°N	28.5779°E	100	2005.05.24	D. Ruști	I. Ș. Iorgu, E. I. Iorgu	MGAB	−	−
Gryllotalpa stepposa	1 ♀	Romania	Păd. Negureni, jud. Constanța	44.0884°N	27.7379°E	145	1993.07.22	G. Andrei	I. Ș. Iorgu, E. I. Iorgu	MGAB	−	−
Gryllotalpa stepposa	1 ♀	Romania	Caraorman	45.0753°N	29.3893°E	2	1967.09.20	Ș. Negru	I. Ș. Iorgu, E. I. Iorgu	MGAB	−	−
Gryllotalpa stepposa	1 ♀	Romania	Budești, București	44.2377°N	26.4589°E	40	1954.08	M. Vasiliu	I. Ș. Iorgu, E. I. Iorgu	MGAB	−	−
Gryllotalpa stepposa	1 ♀	Romania	Crișan	45.1735°N	29.379°E	2	1968.07.01	Ș. Negru	I. Ș. Iorgu, E. I. Iorgu	MGAB	−	−
Gryllotalpa stepposa	1 ♂	Romania	Săvădisla	46.6758°N	23.4532°E	485	1956.06.03	B. Kis	I. Ș. Iorgu	UBB	−	−
Gryllotalpa stepposa	1 ♂	Romania	Eșelnița	44.7081°N	22.3672°E	150	1968.09.05	B. Kis	I. Ș. Iorgu	UBB	−	−
Gryllotalpa stepposa	1 ♂	Romania	Arcalia	47.08°N	24.36°E	300	1976.06.29	B. Kis	G. Puskás	HNHM	−	male with 87 stridulatory teeth
Gryllotalpa stepposa	1 ♂	Romania	Dăbuleni	43.81°N	24.09°E	60	1987.08.28	B. Kis	G. Puskás	HNHM	−	male with 78 stridulatory teeth
Gryllotalpa stepposa	1 ♂ 1 ♀	Romania	Maliuc	45.18°N	29.11°E	2	1991.09.19	B. Kis	G. Puskás	HNHM	−	male with 89 stridulatory teeth
Gryllotalpa stepposa	1 ♂	Romania	Săpânţa	47.9307°N	23.6466°E	640	2005.06.30	J. Kontschán, D. Murányi, K. M. Orci	G. Puskás	HNHM	−	−
Gryllotalpa gryllotalpa	1 ♂	Romania	Oradea	47.05°N	21.92°E	120	1957.04.07	Kosa	G. Puskás	HNHM	−	male with 77 stridulatory teeth
Gryllotalpa gryllotalpa	1 ♂	Romania	Negreşti	46.84°N	27.46°E	150	1983.08.01	B. Kis	G. Puskás	HNHM	−	male with 105 stridulatory teeth
Gryllotalpa gryllotalpa	1 ♂	Romania	Gurghiu	46.77°N	24.86°E	420	1982.07.01	B. Kis	G. Puskás	HNHM	−	male with 83 stridulatory teeth
Gryllotalpa gryllotalpa	1 ♂	Romania	Crasna, Vârşolţ Reservoir	47.177°N	22.889°E	230	2014.06.02	A. Orosz, G. Puskás, M. Tóth, Z. Soltész	G. Puskás	HNHM	Puskás 2015	male with 83 stridulatory teeth
Gryllotalpa gryllotalpa	1 ♂ 3 ♀	Romania	Râșca, Codrul Slătioara	47.3594°N	26.2333°E	400	1983.05	M. Băcescu	I. Ș. Iorgu, E. I. Iorgu	MGAB	−	−
Gryllotalpa unispina	1 ♂ 2 ♀	Romania	Periteasca	44.7253°N	29.0472°E	1	?	D. Ruști	I. Ș. Iorgu, E. I. Iorgu	MGAB	−	−
Gryllotalpa unispina	2 ♂ 2 ♀	Romania	Letea sat	45.2827°N	29.5227°E	2	2012.05.04	I. Ș. Iorgu	I. Ș. Iorgu, E. I. Iorgu	MGAB	−	−
Gryllotalpa unispina	1 ♂ 1 ♀	Romania	Sulina	45.1478°N	29.6766°E	1	1964.07.24	Ș. Negru	I. Ș. Iorgu, E. I. Iorgu	MGAB	−	−
Gryllotalpa unispina	3 ♂ 4 ♀	Romania	Caraorman	45.07°N	29.40°E	1	1991.07.05-11	B. Kis	G. Puskás	HNHM	−	one male with 84 stridulatory teeth
Gryllotalpa unispina	1 ♀	Romania	Letea	45.29°N	29.52°E	2	1993.05.17	Ruicău	G. Puskás	HNHM	−	−
Gryllotalpa unispina	1 ♂	Romania	C. Magearu	45.24°N	29.51°E	1	1993.06.19	Ruicău	G. Puskás	HNHM	−	−
Gryllotalpa unispina	1 ♀	Romania	Sulina	45.16°N	29.66°E	1	1937.07.26	Homonnay	G. Puskás	HNHM	−	−
Gryllotalpa stepposa	1 ♂	Hungary	Hatvan	47.6525°N	19.7040°E	120	1956.06.01	H. Steinmann	D. Chobanov	HNHM	−	male with 76 stridulatory teeth
Gryllotalpa stepposa	1 ♂	Hungary	Hortobágy, Vajdalapos	47.55°N	21.27°E	90	1975.05.23	Z. Kaszab	G. Puskás	HNHM	−	−
Gryllotalpa stepposa	1 ♂ 1 ♀	Hungary	Budapest, Csepel	47.4130°N	19.0691°E	100	2014.05.18	Zs. Medzihradszki	G. Puskás	HNHM	−	−
Gryllotalpa stepposa	1 ♂	Hungary	Keszthely	46.77°N	17.25°E	110	1953.09.12	?	G. Puskás	HNHM	−	−
Gryllotalpa gryllotalpa	1 ♂	Hungary	Kaposvár	46.36°N	17.80°E	150	1959.07.	Benedek	G. Puskás	HNHM	−	−
Gryllotalpa gryllotalpa	1 ♂	Hungary	Parád	47.92°N	20.04°E	250	1973.04.29-30	?	G. Puskás	HNHM	−	at light
Gryllotalpa gryllotalpa	1 ♂	Hungary	Gyöngyös	47.77°N	19.93°E	160	1974.05.12	A. Varga	G. Puskás	HNHM	−	−
Gryllotalpa gryllotalpa	1 ♂	Hungary	Jászberény	47.49°N	19.91°E	90	1987.05.18	F. Buschmann	G. Puskás	HNHM	−	−
Gryllotalpa gryllotalpa	3 ♂	Hungary	Páhi	46.732°N	19.355°E	95	2011.05-09	G. Szövényi	G. Puskás	HNHM	−	−
Gryllotalpa stepposa	1 ♀	Serbia	Fruška Gora, Vrdnik	45.137°N	19.8°E	300	2007.05.22	?	S. Ivković	ZZDBE	−	−
Gryllotalpa stepposa	1 ♂ 1 ♀	Serbia	Fruška Gora, Vrdnik	45.137°N	19.8°E	300	2007.05.24	?	S. Ivković	ZZDBE	−	−
Gryllotalpa stepposa	1 ♂	Serbia	Fruška Gora, Vrdnik	45.137°N	19.8°E	300	2014.05.22	J. Tomić, M. Šarić	S. Ivković	ZZDBE	−	−
Gryllotalpa stepposa	1 ♂	Serbia	Idvor	45.187°N	20.51°E	75	2016.03.27	S. Ivković	S. Ivković	−	−	−
Gryllotalpa gryllotalpa	2 ♂	Serbia	Subotica Sands	46.163°N	19.741°E	110	2014.05.18	G. Grbic	S. Ivković	−	−	−
Gryllotalpa stepposa		Bulgaria	Danubian plain, Vratsa	43.2213°N	23.581°E	320	1958.06.18	G. Peshev	D. Chobanov	NMNHS	−	−
Gryllotalpa stepposa		Bulgaria	Danubian plain, Katselovo	43.5314°N	26.0565°E	180	1995.08.26	D. Chobanov	D. Chobanov	NMNHS	−	−
Gryllotalpa stepposa		Bulgaria	N Black Sea coast, Varna distr., Pobitite Kamani physiographic feature	43.2278°N	27.7078°E	110	2000.05.11	D. Chobanov	D. Chobanov	CC	−	at light
Gryllotalpa stepposa		Bulgaria	N Black Sea coast, Varna distr., Varna – Sofia University Botanical garden near St. Konstantin and Elena resort	43.2355°N	28.001°E	50-60	?.06.13	SU-BF students	D. Chobanov	NMNHS	−	−
Gryllotalpa stepposa		Bulgaria	N Black Sea coast, Dobrich distr., Dourankoulak lake	43.6610°N	28.5655°E	1	1998.08.08-09	D. Chobanov	D. Chobanov	CC	−	−
Gryllotalpa stepposa		Bulgaria	E Stara Planina Mts, Sliven distr., Kotel	42.8817°N	26.4485°E	500	1905.05.04	V. Georgiev	D. Chobanov	NMNHS	−	−
Gryllotalpa stepposa		Bulgaria	Sofia	42.6697°N	23.4451°E	540	1912.03.20	I. Buresh	D. Chobanov	NMNHS	−	−
Gryllotalpa stepposa		Bulgaria	Sredna Gora Mts, Stara Zagora distr., Starozagorski Bani (Peshev 1964 as Stara Zagora banite)	42.4504°N	25.4873°E	380	1962.06.18	M. Vitanova	D. Chobanov	NMNHS	−	−
Gryllotalpa stepposa		Bulgaria	Thrace lowland, Pazardzhik distr., Belovo	42.1984°N	23.9930°E	390	?	Julius Milde	D. Chobanov	NMNHS	−	−
Gryllotalpa stepposa		Bulgaria	Thrace lowland, Pazardzhik distr., Sv. Petur and Pavel monastery near Patalenitsa (as Sveti Petur monastery Pazardzhik)	42.1302°N	24.1833°E	460	1901.05.20	N. Nedelkov	D. Chobanov	NMNHS	−	−
Gryllotalpa stepposa		Bulgaria	Thrace lowland, Pazardzhik distr., Pazardzhik	42.2127°N	24.2239°E	220	1962.06.12	M. Vitanova	D. Chobanov	NMNHS	Peshev 1964	−
Gryllotalpa stepposa		Bulgaria	Thrace lowland, Plovdiv distr., Popovitsa (as Papazli)	42.1292°N	25.0472°E	100	1935.06.02?	?	D. Chobanov	NMNHS	−	−
Gryllotalpa stepposa		Bulgaria	Thrace lowland, Haskovo distr., Bryagovo	41.9865°N	25.1874°E	230	1962.04.26	G. Peshev	D. Chobanov	NMNHS	Peshev 1964	as Bregovo, in Peshev 1964
Gryllotalpa stepposa		Bulgaria	Thrace lowland, Haskovo distr., Svillengrad	41.7754°N	26.1849°E	50	1962.04.24	G. Peshev	D. Chobanov	NMNHS	Peshev 1964	−
Gryllotalpa stepposa		Bulgaria	Sakar Mt., Haskovo distr., Matochina	41.8595°N	26.5518°E	60	1959.05.10	G. Peshev	D. Chobanov	NMNHS	−	−
Gryllotalpa stepposa		Bulgaria	Tundzha valley, Bakazhishki heights S to the Sredetska Reka river and N slopes of Strandzha Mts.	42.3151°N	26.8889°E	160	1905.06.29	B. Milchev	D. Chobanov	CC	−	−
Gryllotalpa stepposa		Bulgaria	Osogovska Planina Mt., Kyustendil distr., Slokoshtitsa lake	42.2406°N	22.6988°E	650	2008.05.16; 2008.07.04-09.12	D. Chobanov	D. Chobanov	CC	−	−
Gryllotalpa stepposa		Bulgaria	Osogovska Planina Mt., Kyustendil distr., Kyustendil	42.2706°N	22.662°E	580	2009.09.29	D. Chobanov	D. Chobanov	−	−	not collected
Gryllotalpa stepposa		Bulgaria	Strouma valley, Kyustendil distr., Boboshevo	42.1482°N	23.0202°E	370	1998.07.25	?	D. Chobanov	CC	−	−
Gryllotalpa stepposa		Bulgaria	Strouma valley, Blagoevgrad distr., Blagoevgrad	41.9934°N	23.0659°E	320	1973.05.21	E. Andreeva	D. Chobanov	HMB	−	−
Gryllotalpa stepposa		Bulgaria	Strouma valley, Blagoevgrad distr., Kamenitsa vill.	41.6343°N	23.1788°E	150	2003.05.03	M. Langourov	D. Chobanov	−	−	−
Gryllotalpa stepposa		Bulgaria	Strouma valley, Blagoevgrad distr., Kalimantsi vill.	41.4598°N	23.4770°E	280	2002.05.06	M. Langourov	D. Chobanov	NMNHS	−	−
Gryllotalpa stepposa		Bulgaria	Strouma valley, Blagoevgrad distr., Kalimantsi vill.	41.4598°N	23.4770°E	280	2002.05.11	S. Lazarov	D. Chobanov	NMNHS	−	−
Gryllotalpa stepposa		Bulgaria	Slavyanka (Alibotoush) Mt., Blagoevgrad distr.	41.432°N	23.592°E	700-900?	1938.06.10	Y. Tsonkov	D. Chobanov	NMNHS	Peshev & Maran 1963	−
Gryllotalpa stepposa		Bulgaria	Mesta valley, Blagoevgrad distr., Gotse Delchev	41.5881°N	23.7679°E	500	2002.05.04	I. Gjonov	D. Chobanov	CC	−	−
Gryllotalpa stepposa		Bulgaria	Mesta valley, Blagoevgrad distr., Petrelik	41.4842°N	23.8642°E	500	?	D. Chobanov	D. Chobanov	CC	−	−
Gryllotalpa stepposa		Bulgaria	W Rhodope Mts, Plovdiv distr., Bachkovski Manastir monastery	41.9402°N	24.8496°E	435	1961.06.10	M. Vitanova	D. Chobanov	NMNHS	Nedelkov 1908, 1909	−
Gryllotalpa stepposa		Bulgaria	E Rhodope Mts, Kardzhali distr., Dobromirtsi	41.3831°N	25.2074°E	390	1939.05.23	A. Stefanov	D. Chobanov	NMNHS	Buresch & Lazarov 1957, in Popov & Chobanov 2004	−
Gryllotalpa stepposa		Bulgaria	E Rhodope Mts, Kardzhali distr., Momchilgrad	41.5325°N	25.4012°E	255	1939.05.23	A. Stefanov	D. Chobanov	NMNHS	−	−
Gryllotalpa stepposa		Bulgaria	E Rhodope Mts, Kardzhali distr., Kayadzhik Dere River near Pobeda, near Kroumovgrad	41.4398°N	25.6472°E	260	2006.06.17-08.17	M. Langourov & D. Chobanov	D. Chobanov	CC	−	−
Gryllotalpa stepposa		Bulgaria	E Rhodope Mts, Kardzhali distr., Kroumovgrad	41.4749°N	25.6462°E	210	1964.05.23	G. Peshev	D. Chobanov	NMNHS	Popov and Chobanov 2004	−
Gryllotalpa stepposa		Bulgaria	Danubian plain, Veliko Tarnovo distr., Gorna Oryahovitsa	43.1471°N	25.6816°E	90	?	−	−	−	Buresch & Peschev 1957	−
Gryllotalpa stepposa		Bulgaria	Danubian plain, Silistra distr., Karakuz forest SW of Alfatar	43.8773°N	27.2245°E	230	?	−	−	−	Drenski 1955	−
Gryllotalpa stepposa		Bulgaria	N Black Sea coast, Varna distr., Varna – the beach	43.2095°N	27.9386°E	5	?	−	−	−	Buresch & Peschev 1957	−
Gryllotalpa stepposa		Bulgaria	N Black Sea coast, Varna distr., Zlatni Pyasatsi resort	43.2842°N	28.0368°E	40	?	−	−	−	Matzke 2000	−
Gryllotalpa stepposa		Bulgaria	N Black Sea coast, Dobrich distr., Kavarna	43.4294°N	28.3460°E	80	?	−	−	−	Müller 1933	−
Gryllotalpa stepposa		Bulgaria	Sub-Balkan valleys, Plovdiv distr., Sopot	42.6552°N	24.7683°E	505	?	−	−	−	Buresch & Peschev 1957	−
Gryllotalpa stepposa		Bulgaria	Thrace lowland, Stara Zagora distr., Malko Tarnovo vill.	42.2673°N	25.4614°E	210	?	−	−	−	Buresch & Peschev 1957	as Chanlii
Gryllotalpa stepposa		Bulgaria	Thrace lowland, Plovdiv distr., Kurtovo Konare vill.	42.0930°N	24.5085°E	200	?	−	−	−	Buresch & Peschev 1957	−
Gryllotalpa stepposa		Bulgaria	Thrace lowland, Plovdiv distr., Plovdiv	42.1544°N	24.7640°E	155	?	−	−	−	Buresch & Peschev 1957	−
Gryllotalpa stepposa		Bulgaria	S Black Sea coast, Bourgas distr., Bourgas	42.5126°N	27.4833°E	1	?	−	−	−	Buresch & Peschev 1957	−
Gryllotalpa stepposa		Bulgaria	Strouma valley, Blagoevgrad distr., Gorna Breznitsa vill.	41.7400°N	23.1240°E	360	?	−	−	−	Popov et al. 2001	−
Gryllotalpa stepposa		Bulgaria	Strouma valley, Blagoevgrad distr., along Strumeshnitsa river	41.4252°N	23.1956°E	100	?	−	−	−	Peshev 1962b	−
Gryllotalpa gryllotalpa	1 ♀	Bulgaria	Sofia distr., Sofia	42.6785°N	23.1890°E	830	1917.03.15	−	D. Chobanov	NMNHS	−	−
Gryllotalpa gryllotalpa		Bulgaria	Sofia distr., Sofia – Gorna Banya distr.	42.6785°N	23.1890°E	830	?	−	−	−	Buresch & Peschev 1957	−
Gryllotalpa gryllotalpa	1 ♂	Bulgaria	Sofia distr., Vladaya vill.	42.6232°N	23.2248°E	700	1915.04	P. Drenski	D. Chobanov	NMNHS	−	−
Gryllotalpa stepposa		Macedonia	Skopje plain, Rashche vill.	42.0232°N	21.2615°E	290	?	−	−	MMNH	Karaman 1975	−
Gryllotalpa stepposa		Macedonia	Skopje plain, Shishevo vill.	41.9795°N	21.3144°E	280	1990.04.22	Topukova	D. Chobanov	MMNH	Karaman 1975	−
Gryllotalpa stepposa		Macedonia	Skopje plain, Glumovo vill.	41.9807°N	21.3029°E	290	?	−	−	−	Karaman 1975	−
Gryllotalpa stepposa		Macedonia	Skopje plain, Skopje	41.9846°N	21.3050°E	300	1978.05	B. Mihajlova	D. Chobanov	MMNH	Chobanov & Mihajlova 2010	−
Gryllotalpa stepposa		Macedonia	Skopje plain, Skopje	41.9846°N	21.3050°E	301	1982.03.10	E. Stojkoska	D. Chobanov	MMNH	Chobanov & Mihajlova 2010	−
Gryllotalpa stepposa		Macedonia	Skopje plain, Skopje	41.9846°N	21.3050°E	302	1984.04.09	Chingovski	D. Chobanov	MMNH	Chobanov & Mihajlova 2010	−
Gryllotalpa stepposa		Macedonia	Skopje plain, Skopje	41.9846°N	21.3050°E	303	1985.05.06	Topukova	D. Chobanov	MMNH	Chobanov & Mihajlova 2010	−
Gryllotalpa stepposa		Macedonia	Skopje plain, Skopje	41.9846°N	21.3050°E	304	1986.05.09	Topukova	D. Chobanov	MMNH	Chobanov & Mihajlova 2010	−
Gryllotalpa stepposa		Macedonia	Skopje plain, Skopje	41.9846°N	21.3050°E	305	1985.05.25	Topukova	D. Chobanov	MMNH	Chobanov & Mihajlova 2010	−
Gryllotalpa stepposa		Macedonia	Skopje plain, Skopje	41.9846°N	21.3050°E	306	1974.06.08	Chingovski	D. Chobanov	MMNH	Chobanov & Mihajlova 2010	−
Gryllotalpa stepposa		Macedonia	Skopje plain, Skopje – Karposh distr.	42.0096°N	21.3900°E	255	2004.04.09	M. Ivanov	D. Chobanov	MMNH	Chobanov & Mihajlova 2010	−
Gryllotalpa stepposa		Macedonia	Skopje plain, Skopje – Karposh distr.	42.0096°N	21.3900°E	255	2004.05.01	M. Ivanov	D. Chobanov	MMNH	Chobanov & Mihajlova 2010	−
Gryllotalpa stepposa		Macedonia	Skopje plain, Skopje – Karposh distr.	42.0096°N	21.3900°E	255	2003.05.04	M. Ivanov	D. Chobanov	MMNH	Chobanov & Mihajlova 2010	−
Gryllotalpa stepposa		Macedonia	Skopje plain, Skopje – Karposh distr.	42.0096°N	21.3900°E	255	2003.06.01	M. Ivanov	D. Chobanov	MMNH	Chobanov & Mihajlova 2010	−
Gryllotalpa stepposa		Macedonia	Skopje plain, Skopje – Karposh distr.	42.0096°N	21.3900°E	255	2004.06.14	M. Ivanov	D. Chobanov	MMNH	Chobanov & Mihajlova 2010	−
Gryllotalpa stepposa		Macedonia	Skopje plain, Skopje – Karposh distr.	42.0096°N	21.3900°E	255	2002.06.19	A. Ololovski	D. Chobanov	MMNH	Chobanov & Mihajlova 2010	−
Gryllotalpa stepposa		Macedonia	Skopje plain, Skopje – Karposh distr.	42.0096°N	21.3900°E	255	2004.09.19	Chingovski	D. Chobanov	MMNH	Chobanov & Mihajlova 2010	−
Gryllotalpa stepposa		Macedonia	Skopje plain, Skopje – Karposh distr.	42.0096°N	21.3900°E	255	2004.10.17	M. Ivanov	D. Chobanov	MMNH	Chobanov & Mihajlova 2010	−
Gryllotalpa stepposa		Macedonia	Skopje plain, Skopje – Zoological garden	42.0070°N	21.4172°E	250	2002.06.19	A. Ololovski	D. Chobanov	MMNH	Chobanov & Mihajlova 2010	−
Gryllotalpa stepposa		Macedonia	Skopje plain, Skopje – Vardarski Park	42.0108°N	21.4190°E	250	?	−	−	−	Karaman 1975	−
Gryllotalpa stepposa		Macedonia	Skopje plain, Skopje – Madzhari district	42.0012°N	21.5050°E	230	?	−	−	−	Karaman 1976	−
Gryllotalpa stepposa		Macedonia	Skopje plain, Skopje – Petrovec distr.	41.9306°N	21.6121°E	220	?	−	−	−	Karaman 1977	−
Gryllotalpa stepposa		Macedonia	Skopje plain, Arachinovo vill.	42.0263°N	21.5829°E	300	?	−	−	−	Karaman 1978	−
Gryllotalpa stepposa		Macedonia	Skopje plain, Ilinden vill.	41.9876°N	21.6480°E	280	?	−	−	−	Karaman 1979	−
Gryllotalpa stepposa		Macedonia	Skopje plain, Katlanovsko Ezero marsh	41.8775°N	21.6806°E	220	?	−	−	−	Karaman 1980	−
Gryllotalpa stepposa		Macedonia	Kumanovo plain, Romanovce vill.	42.0914°N	21.7010°E	440	?	−	−	−	Karaman 1981	−
Gryllotalpa stepposa		Macedonia	Jakupica Mts, above Nezhilovo vill.	41.6543°N	21.4537°E	700-900	1999.07.19	−	D. Chobanov	−	−	not collected
Gryllotalpa stepposa		Macedonia	Ovche Pole plain, Otovica vill.	41.7679°N	22.7727°E	250	1969.04.16	Chingovski	D. Chobanov	−	Chobanov & Mihajlova 2010	−
Gryllotalpa stepposa		Macedonia	Slan Dol plain, Bekirlija vill.	41.6800°N	21.9400°E	220	2004.07.30	D. Chobanov	D. Chobanov	−	−	−
Gryllotalpa stepposa		Macedonia	Slan Dol plain, along Bregalniva river near Bekirlija vill.	41.6838°N	21.9700°E	170	2004.07.31	D. Chobanov	D. Chobanov	−	−	−
Gryllotalpa stepposa		Macedonia	Skopska Crna Gora Mt.	42.117°N	21.43°E	500-600?	?			−	Karaman 1975	−
Gryllotalpa stepposa		Macedonia	Vodno Mt.	41.98°N	21.375°E	500-600?	1976.05.08	Chingovski	D. Chobanov	MMNH	−	−
Gryllotalpa stepposa		Macedonia	Ovche Pole plain, Shtip	41.7350°N	22.2070°E	315	?	−	−	−	Ramme 1951	−
Gryllotalpa stepposa		Macedonia	Gevgelija-Valandovo plain, Kalachkovo vill.	41.3333°N	22.4775°E	75	?	−	−	−	Ramme 1951	as Kaluchkova
Gryllotalpa stepposa		Macedonia	Gevgelija-Valandovo plain, Dedeli vill.	41.2845°N	22.6033°E	180	?	−	−	−	Ramme 1951	−
Gryllotalpa stepposa		Macedonia	Gevgelija-Valandovo plain, Negorski Bani resort (labeled as Banja)	41.1722°N	22.4890°E	70	1957.04.18	−	D. Chobanov	MMNH	−	−
Gryllotalpa stepposa		Macedonia	Ograzhden Mts, Suvi Laki place	41.5669°N	22.7922°E	950-1100	2000.07.11	−	D. Chobanov	−	Chobanov 2002	not collected
Gryllotalpa stepposa		Macedonia	along Dvorishtenska Reka river	41.5769°N	22.8571°E	1000-1150	2000.07.14	D. Chobanov	D. Chobanov	CC	−	−
Gryllotalpa gryllotalpa		Macedonia	Ohrid plane, Ohrid	41.1282°N	20.7830°E	700	1971.06	Chingovski	D. Chobanov	−	Chobanov & Mihajlova 2010
Gryllotalpa gryllotalpa		Macedonia	Strumica-Radovish plain, Monospitovo marsh near Strumica	41.3983°N	22.7996°E	200	2009.06.18-08.17	S. Hristovski	D. Chobanov	CC	−	soil traps
Gryllotalpa stepposa		Greece	Makedhonia, Kavalla, Kalamika (Kalamitsa?)	40.9216°N	24.3785°E	35	?	−	−	−	Willemse 1984	−
Gryllotalpa stepposa		Greece	Makedhonia, Chrisopouli	40.9807°N	24.7016°E	15-20	?	−	−	−	Krimbas 1956 in Willemse 1984	as Krisopoulis
Gryllotalpa stepposa		Greece	Thraki, Alexandropouli	40.8530°N	25.8984°E	5	?	−	−	−	Krimbas 1956 in Willemse 1984	as Krisopoulis
Gryllotalpa stepposa		Greece	NE Aegean Islands, Lesvos Is.	39.215°N	26.223°E	5-10?	?	−	−	−	Krimbas 1956 in Willemse 1984	as Krisopoulis
Gryllotalpa stepposa		Greece	S Sporades Islands, Samos Is.	37.679°N	26.863°E	5-50?	?	−	−	−	Krimbas 1956 in Willemse 1984	as Krisopoulis
Gryllotalpa stepposa		Greece	?Crete, Khania/Chania	35.503°N	24.003°E	5-10?	?	−	−	−	Krimbas 1956 in Willemse 1984	as Krisopoulis
Gryllotalpa stepposa		Greece	?Crete, Iraklion/Iraklio	35.333°N	25.108°E	5-10?	?	−	−	−	Krimbas 1956 in Willemse 1984	as Krisopoulis
